# Supplementary material for: New Investigations with Lupane Type A-Ring Azepane Triterpenoids for Antimycobacterial Drug Candidate Design
Source: Int J Mol Sci. 2021 Nov 21;22(22):12542. doi: 10.3390/ijms222212542 (PMC8621456; doi:10.3390/ijms222212542)
Supplement: Supplementary file 1 [file ijms-22-12542-s001.zip]

Archive with 1 entries (1 files):
- ijms-1426370-supplementary.pdf
